# Supplementary material for: Morphometric affinities and direct radiocarbon dating of the Toca dos Coqueiros’ skull (Serra da Capivara, Brazil)
Source: Sci Rep. 2022 May 12;12:7807. doi: 10.1038/s41598-022-11893-3 (PMC9098637; doi:10.1038/s41598-022-11893-3)
Supplement: Supplementary file 1 — Supplementary Information. [file 41598_2022_11893_MOESM1_ESM.xlsx]

## Sheet: Dates included in the analysis
Table S1. Early Holocene radiocarbon dates available for human skeletons in South America
Archaeological Site	Region in South America	C14 date	Error	2-sigma minimum calibrated date	2-sigma maximum calibrated date	2-sigma mean calibrated date	Lab_Number	Material_Dated	Full Reference
Cueva de Candonga	Pampas	10450	50	12059	12488	12271.6	SRLA-1062	human bone	Cornero, S., W. Neves, and D. Rivero. 2014. Nuevos aportes a la cronología de las ocupaciones tempranas en las sierras de Córdoba. Relaciones de la Sociedad Argentina de Antropología 39: 285-292.
Arroyo de Frias	Pampas	10300	60	12182	11763	11970.7	CAMS-16598	human bone	Politis, G. G., Bonomo, M. (2011). Nuevos datos sobre el "Hombre Fosil" de Ameghino. Publicacion Especial APA, 12, 101-135.
Arroyo Seco 2	Pampas	8980	100	9678	10259	9964.27	TO-1505	human bone	Politis, G., Gutierrez, M.A., Scabuzzo, C. (Eds.), 2014. Estado actual de las investigaciones en el sitio arqueol ogico Arroyo Seco 2 (partido de Tres Arroyos, provincia de Buenos Aires, Argentina). Serie Monogr afica, 5. INCUAPA-CONICETUNICEN, Olavarría, Argentina
Laguna de los Pampas	Pampas	8971	77	9762	10238	9997.17	AA 90127	human bone	Prates, L., Politis, G., Steele, J. (2013). Radiocarbon chronology of the early human occupation of Argentina. 301, 104-122.
Laguna de los Pampas	Pampas	8835	83	9587	9969	9776.13	AA 93221	human bone	Prates, L., Politis, G., Steele, J. (2013). Radiocarbon chronology of the early human occupation of Argentina. 301, 104-122.
Toca dos Coqueiros	Central-East	8640	30	9526	9681	9603.19	Beta-536529	human tooth	This paper
Arroyo Seco 2	Pampas	8560	320	8637	10260	9413.59	LP-55	human bone	Politis, G., Gutierrez, M.A., Scabuzzo, C. (Eds.), 2014. Estado actual de las investigaciones en el sitio arqueol ogico Arroyo Seco 2 (partido de Tres Arroyos, provincia de Buenos Aires, Argentina). Serie Monogr afica, 5. INCUAPA-CONICETUNICEN, Olavarría, Argentina
Laguna El Doce	Pampas	8274	68	9021	9334	9176.17	AA-89915	human tooth	Avila, J. D. (2011). Resultados de los fechados radiocarbonicos del sitio LED, Departmento General López, Provincia de Santa Fe. Relaciones de la Sociedad Argentina de Antropologia, 36, 337-343.
Peñas de las Trampas 1.1	South Andes	8230	30	9022	9275	9147.63	UGAMS 4994	human bone	Prates, L., Politis, G., Steele, J. (2013). Radiocarbon chronology of the early human occupation of Argentina. 301, 104-122.
Peñas de las Trampas 1.1	South Andes	8210	30	9012	9149	9080.24	UGAMS 4998	human bone	Prates, L., Politis, G., Steele, J. (2013). Radiocarbon chronology of the early human occupation of Argentina. 301, 104-122.
Peñas de las Trampas 1.1	South Andes	8170	30	8995	9140	9067.21	UGAMS 4997	human bone	Prates, L., Politis, G., Steele, J. (2013). Radiocarbon chronology of the early human occupation of Argentina. 301, 104-122.
Peñas de las Trampas 1.1	South Andes	8150	30	8987	9138	9062.19	UGAMS 4996	human bone	Prates, L., Politis, G., Steele, J. (2013). Radiocarbon chronology of the early human occupation of Argentina. 301, 104-122.
Peñas de las Trampas 1.1	South Andes	8140	30	8982	9136	9058.67	UGAMS 4995	human bone	Prates, L., Politis, G., Steele, J. (2013). Radiocarbon chronology of the early human occupation of Argentina. 301, 104-122.
Peñas de las Trampas 1.1	South Andes	8000	30	8692	8991	8840.24	UGAMS 4999	human bone	Prates, L., Politis, G., Steele, J. (2013). Radiocarbon chronology of the early human occupation of Argentina. 301, 104-122.
Monte Hermoso 1	Pampas	7866	75	8425	8789	8605.08	AA-64620	human bone	Politis, G. G., Scabuzzo, C., Tykot, R. (2009). An approach to prehispanic diets in the pampas during early/middle Holocene. International Journal of Osteoarchaeology, 19, 208-266.
Arroyo Seco 2	Pampas	7805	85	8382	8779	8578.2	AA-24050	human bone	Politis, G., Gutierrez, M.A., Scabuzzo, C. (Eds.), 2014. Estado actual de las investigaciones en el sitio arqueol ogico Arroyo Seco 2 (partido de Tres Arroyos, provincia de Buenos Aires, Argentina). Serie Monogr afica, 5. INCUAPA-CONICETUNICEN, Olavarría, Argentina
Arroyo Seco 2	Pampas	7800	115	8369	8812	8587.64	AA-9046	human bone	Politis, G., Gutierrez, M.A., Scabuzzo, C. (Eds.), 2014. Estado actual de las investigaciones en el sitio arqueol ogico Arroyo Seco 2 (partido de Tres Arroyos, provincia de Buenos Aires, Argentina). Serie Monogr afica, 5. INCUAPA-CONICETUNICEN, Olavarría, Argentina
Arroyo Seco 2	Pampas	7685	95	8287	8605	8444.5	AA-19286	human bone	Politis, G., Gutierrez, M.A., Scabuzzo, C. (Eds.), 2014. Estado actual de las investigaciones en el sitio arqueol ogico Arroyo Seco 2 (partido de Tres Arroyos, provincia de Buenos Aires, Argentina). Serie Monogr afica, 5. INCUAPA-CONICETUNICEN, Olavarría, Argentina
Arroyo Seco 2	Pampas	7636	87	8278	8550	8412.9	AA-59504	human bone	Politis, G., Gutierrez, M.A., Scabuzzo, C. (Eds.), 2014. Estado actual de las investigaciones en el sitio arqueol ogico Arroyo Seco 2 (partido de Tres Arroyos, provincia de Buenos Aires, Argentina). Serie Monogr afica, 5. INCUAPA-CONICETUNICEN, Olavarría, Argentina
Meseta de Chocorí	Pampas	7623	78	8280	8543	8410.47	AA-90124	human bone	Martinez, G., Prates, L., Flensborg, G., Stoessel, L., Alcaraz, A. P., Bayala, P. (2015). Radiocarbon trends in the Pampean region (Argentina). Biases and demographic patterns during the final Late Pleistocene and Holocene. Quaternary International, 356, 89-110.
Arroyo Seco 2	Pampas	7615	90	8184	8547	8363.53	AA-9048	human bone	Politis, G., Gutierrez, M.A., Scabuzzo, C. (Eds.), 2014. Estado actual de las investigaciones en el sitio arqueol ogico Arroyo Seco 2 (partido de Tres Arroyos, provincia de Buenos Aires, Argentina). Serie Monogr afica, 5. INCUAPA-CONICETUNICEN, Olavarría, Argentina
Arroyo Seco 2	Pampas	7602	87	8186	8540	8361.13	AA-59505	human bone	Politis, G., Gutierrez, M.A., Scabuzzo, C. (Eds.), 2014. Estado actual de las investigaciones en el sitio arqueol ogico Arroyo Seco 2 (partido de Tres Arroyos, provincia de Buenos Aires, Argentina). Serie Monogr afica, 5. INCUAPA-CONICETUNICEN, Olavarría, Argentina
Arroyo Seco 2	Pampas	7580	50	8279	8423	8350.69	Beta-80909	human bone	Politis, G., Gutierrez, M.A., Scabuzzo, C. (Eds.), 2014. Estado actual de las investigaciones en el sitio arqueol ogico Arroyo Seco 2 (partido de Tres Arroyos, provincia de Buenos Aires, Argentina). Serie Monogr afica, 5. INCUAPA-CONICETUNICEN, Olavarría, Argentina
Arroyo Seco 2	Pampas	7540	80	8165	8453	8307.75	AA-24052	human bone	Politis, G., Gutierrez, M.A., Scabuzzo, C. (Eds.), 2014. Estado actual de las investigaciones en el sitio arqueol ogico Arroyo Seco 2 (partido de Tres Arroyos, provincia de Buenos Aires, Argentina). Serie Monogr afica, 5. INCUAPA-CONICETUNICEN, Olavarría, Argentina
Arroyo Seco 2	Pampas	7388	74	8015	8342	8176.87	AA-90117	human bone	Politis, G., Gutierrez, M.A., Scabuzzo, C. (Eds.), 2014. Estado actual de las investigaciones en el sitio arqueol ogico Arroyo Seco 2 (partido de Tres Arroyos, provincia de Buenos Aires, Argentina). Serie Monogr afica, 5. INCUAPA-CONICETUNICEN, Olavarría, Argentina
Arroyo Seco 2	Pampas	7320	90	7938	8225	8080.23	TO-1506	human bone	Politis, G., Gutierrez, M.A., Scabuzzo, C. (Eds.), 2014. Estado actual de las investigaciones en el sitio arqueol ogico Arroyo Seco 2 (partido de Tres Arroyos, provincia de Buenos Aires, Argentina). Serie Monogr afica, 5. INCUAPA-CONICETUNICEN, Olavarría, Argentina
Necochea	Pampas	7162	74	7781	8047	7912.88	AA-90125	human bone	Martinez, G., Prates, L., Flensborg, G., Stoessel, L., Alcaraz, A. P., Bayala, P. (2015). Radiocarbon trends in the Pampean region (Argentina). Biases and demographic patterns during the final Late Pleistocene and Holocene. Quaternary International, 356, 89-110.
Arroyo Seco 2	Pampas	7043	82	7673	7975	7822.54	AA-62517	human bone	Politis, G., Gutierrez, M.A., Scabuzzo, C. (Eds.), 2014. Estado actual de las investigaciones en el sitio arqueol ogico Arroyo Seco 2 (partido de Tres Arroyos, provincia de Buenos Aires, Argentina). Serie Monogr afica, 5. INCUAPA-CONICETUNICEN, Olavarría, Argentina
Necochea	Pampas	7013	67	7676	7938	7805.9	AA-90122	human bone	Martinez, G., Prates, L., Flensborg, G., Stoessel, L., Alcaraz, A. P., Bayala, P. (2015). Radiocarbon trends in the Pampean region (Argentina). Biases and demographic patterns during the final Late Pleistocene and Holocene. Quaternary International, 356, 89-110.
Arroyo Seco 2	Pampas	7000	80	7662	7959	7809.09	TO-1503	human bone	Politis, G., Gutierrez, M.A., Scabuzzo, C. (Eds.), 2014. Estado actual de las investigaciones en el sitio arqueol ogico Arroyo Seco 2 (partido de Tres Arroyos, provincia de Buenos Aires, Argentina). Serie Monogr afica, 5. INCUAPA-CONICETUNICEN, Olavarría, Argentina
Patapatani	South Andes	9200	250	9658	10895	10257.9	W-367	human bone	Gayo, E. M., Latorre, C., Santoro, C. M. (2015). Timing of occupation and regional settlement patterns revealed by time-series analyses of an archaeological radiocarbon database for the South-Central Andes (16-25S). Quaternary International, 356, 4-14.
San Luis, Tarija	South Andes	7640	50	8327	8541	8433.32	ETH Zürich (ETH)	human bone	Capriles, J., Albarraciín-Jordán, J. 2013. The earliest human occupations in Bolivia: A review of the archaeological evidence. Quaternary International 301: 46-59.
Capelinha	Central-East	8860	60	9662	10174	9914.7	Beta-153988	human bone	Bueno, L., Dias, A. S., Steele, J. (2013). The Late Pleistocene/Early Holocene archaeological record in Brazil: a geo-referenced database. Quaternary International, 301, 74-93.
Cerca Grande 6	Central-East	8240	40	9015	9298	9155.41	Beta-161668	human bone	Bueno, L., Dias, A. S., Steele, J. (2013). The Late Pleistocene/Early Holocene archaeological record in Brazil: a geo-referenced database. Quaternary International, 301, 74-93.
Cerca Grande 6	Central-East	8230	50	9008	9304	9154.8	Beta-161666	human bone	Bueno, L., Dias, A. S., Steele, J. (2013). The Late Pleistocene/Early Holocene archaeological record in Brazil: a geo-referenced database. Quaternary International, 301, 74-93.
Gruta do Rato	Tropical Lowlands	7040	50	7699	7937	7817.09	Beta-110705	Human tooth	Kipnis, R., Caldarelli, S., Oliveira, W. Contribuição para a cronologia da colonização amazônica e suas implicações teóricas. Revista de Arqueologia, v.18: 81-94
Harold Walter Collection (from Lagoa Santa)	Central-East	8800	40	9552	9910	9729.35	Beta-220433	Human tooth	Araujo, A., Neves, W., Kipnis, R. 2012. Lagoa Santa Revisited: An Overview of the Chronology, Subsistence, and Material Culture of Paleoindian Sites in Eastern Central Brazil. Latin American Antiquity 23(4): 533-550.
Harold Walter Collection (from Lagoa Santa)	Central-East	8730	40	9541	9779	9659.27	Beta-220429	Human tooth	Araujo, A., Neves, W., Kipnis, R. 2012. Lagoa Santa Revisited: An Overview of the Chronology, Subsistence, and Material Culture of Paleoindian Sites in Eastern Central Brazil. Latin American Antiquity 23(4): 533-550.
Harold Walter Collection (from Lagoa Santa)	Central-East	8590	40	9464	9559	9511.38	Beta-220426	Human tooth	Araujo, A., Neves, W., Kipnis, R. 2012. Lagoa Santa Revisited: An Overview of the Chronology, Subsistence, and Material Culture of Paleoindian Sites in Eastern Central Brazil. Latin American Antiquity 23(4): 533-550.
Harold Walter Collection (from Lagoa Santa)	Central-East	8570	40	9464	9550	9506.9	Beta-220440	Human tooth	Araujo, A., Neves, W., Kipnis, R. 2012. Lagoa Santa Revisited: An Overview of the Chronology, Subsistence, and Material Culture of Paleoindian Sites in Eastern Central Brazil. Latin American Antiquity 23(4): 533-550.
Harold Walter Collection (from Lagoa Santa)	Central-East	8480	40	9408	9536	9471.78	Beta-220442	Human tooth	Araujo, A., Neves, W., Kipnis, R. 2012. Lagoa Santa Revisited: An Overview of the Chronology, Subsistence, and Material Culture of Paleoindian Sites in Eastern Central Brazil. Latin American Antiquity 23(4): 533-550.
Harold Walter Collection (from Lagoa Santa)	Central-East	8320	40	9124	9436	9278.69	Beta-220434	Human tooth	Araujo, A., Neves, W., Kipnis, R. 2012. Lagoa Santa Revisited: An Overview of the Chronology, Subsistence, and Material Culture of Paleoindian Sites in Eastern Central Brazil. Latin American Antiquity 23(4): 533-550.
Harold Walter Collection (from Lagoa Santa)	Central-East	8020	40	8693	8999	8844.68	Beta-220432	Human tooth	Araujo, A., Neves, W., Kipnis, R. 2012. Lagoa Santa Revisited: An Overview of the Chronology, Subsistence, and Material Culture of Paleoindian Sites in Eastern Central Brazil. Latin American Antiquity 23(4): 533-550.
Harold Walter Collection (from Lagoa Santa)	Central-East	7850	40	8449	8724	8585.4	Beta-220443	Human tooth	Araujo, A., Neves, W., Kipnis, R. 2012. Lagoa Santa Revisited: An Overview of the Chronology, Subsistence, and Material Culture of Paleoindian Sites in Eastern Central Brazil. Latin American Antiquity 23(4): 533-550.
Harold Walter Collection (from Lagoa Santa)	Central-East	7700	60	8370	8554	8461.5	Beta-220437	Human tooth	Araujo, A., Neves, W., Kipnis, R. 2012. Lagoa Santa Revisited: An Overview of the Chronology, Subsistence, and Material Culture of Paleoindian Sites in Eastern Central Brazil. Latin American Antiquity 23(4): 533-550.
Lagoa Santa	Central-East	7250	60	7933	8176	8053.58	Beta-108186	human bone	Araujo, A. G. M., Neves, W. A., Pilo, L. B., Atui, J. P. V. 2005. Holocene dryness and human occupation in Brazil during the "Archaic Gap". Quaternary Research, 64, 298-307.
Lapa da Amoreira	Central-East	8040	40	8716	9009	8861.29	Beta-205340	human bone	Neves, W. A., Hubbe, M. (2005). Cranial morphology of early Americans from Lagoa Santa, Brazil: implications for the settlement of the New World. Proceedings of the National Academy of Science, 102, 18309-18314.
Lapa da Amoreira	Central-East	7070	40	7750	7961	7854.79	MN-815	human bone	Araujo, A. G. M., Neves, W. A., Pilo, L. B., Atui, J. P. V. 2005. Holocene dryness and human occupation in Brazil during the "Archaic Gap". Quaternary Research, 64, 298-307.
Lapa da Lagoa Funda	Central-East	8520	40	9435	9539	9486.86	Beta-208077	human bone	Bueno, L., Dias, A. S., Steele, J. (2013). The Late Pleistocene/Early Holocene archaeological record in Brazil: a geo-referenced database. Quaternary International, 301, 74-93.
Lapa da Lagoa Funda	Central-East	7870	40	8513	8776	8643.5	Beta-165379	human bone	Araujo, A. G. M., Neves, W. A., Pilo, L. B., Atui, J. P. V. 2005. Holocene dryness and human occupation in Brazil during the "Archaic Gap". Quaternary Research, 64, 298-307.
Lapa das Boleiras	Central-East	9640	50	10754	11171	10960.5	Beta-178556	human bone	Araujo, A., Neves, W., Kipnis, R. 2012. Lagoa Santa Revisited: An Overview of the Chronology, Subsistence, and Material Culture of Paleoindian Sites in Eastern Central Brazil. Latin American Antiquity 23(4): 533-550.
Lapa das Boleiras	Central-East	8420	100	9123	9540	9329.17	Beta-155658	human bone	Bueno, L., Dias, A. S., Steele, J. (2013). The Late Pleistocene/Early Holocene archaeological record in Brazil: a geo-referenced database. Quaternary International, 301, 74-93.
Lapa das Boleiras	Central-East	8300	50	9087	9425	9254.46	Beta-155659	human bone	Bueno, L., Dias, A. S., Steele, J. (2013). The Late Pleistocene/Early Holocene archaeological record in Brazil: a geo-referenced database. Quaternary International, 301, 74-93.
Lapa das Boleiras	Central-East	8280	50	9077	9329	9202.14	Beta-179815	human tooth	Bueno, L., Dias, A. S., Steele, J. (2013). The Late Pleistocene/Early Holocene archaeological record in Brazil: a geo-referenced database. Quaternary International, 301, 74-93.
Lapa das Boleiras	Central-East	8190	40	9000	9148	9073.7	Beta-178554	human bone	Araujo, A. G. M., Feathers, J. K., Arroyo-Kalin, M., Tizuka, M. M. (2008). Lapa das boleiras rockshelter:stratigraphy and formation processes at a paleoamerican site in Central Brazil. Journal Archaeological Science, 35, 3196-3202.
Lapa de Carrancas	Central-East	7970	40	8635	8986	8808.75	Beta-161656	human bone	Araujo, A. G. M., Neves, W. A., Pilo, L. B., Atui, J. P. V. 2005. Holocene dryness and human occupation in Brazil during the "Archaic Gap". Quaternary Research, 64, 298-307.
Lapa da Escrivânia 3	Central-East	7740	80	8349	8643	8494.73	Beta-174734	human bone	Araujo, A., Neves, W., Kipnis, R. 2012. Lagoa Santa Revisited: An Overview of the Chronology, Subsistence, and Material Culture of Paleoindian Sites in Eastern Central Brazil. Latin American Antiquity 23(4): 533-550.
Lapa do Baú 2	Central-East	8830	50	9598	9964	9779.29	Beta-174735	human bone	Bueno, L., Dias, A. S., Steele, J. (2013). The Late Pleistocene/Early Holocene archaeological record in Brazil: a geo-referenced database. Quaternary International, 301, 74-93.
Lapa do Braga	Central-East	9780	70	11066	11265	11165.1	Beta-174736	human bone	Neves, W. A., Hubbe, M. (2005). Cranial morphology of early Americans from Lagoa Santa, Brazil: implications for the settlement of the New World. Proceedings of the National Academy of Science, 102, 18309-18314.
Lapa do Santo	Central-East	8840	60	9601	9968	9782.78	Beta-271249	human bone	Neves, W. A., Aruajo, A. G. M., Bernardo, D. V., Kipnis, R., Feathers, J. K. (2012). Rock art at the Pleistocene/Holocene boundary in eastern South America. PLOS One, DOI: 10.1371/journal.pone.0032228
Lapa do Santo	Central-East	8730	50	9540	9790	9664.19	Beta-271249	human bone	Neves, W. A., Aruajo, A. G. M., Bernardo, D. V., Kipnis, R., Feathers, J. K. (2012). Rock art at the Pleistocene/Holocene boundary in eastern South America. PLOS One, DOI: 10.1371/journal.pone.0032228
Lapa do Santo	Central-East	8580	50	9436	9562	9498.79	Beta-265182	human bone	Neves, W. A., Aruajo, A. G. M., Bernardo, D. V., Kipnis, R., Feathers, J. K. (2012). Rock art at the Pleistocene/Holocene boundary in eastern South America. PLOS One, DOI: 10.1371/journal.pone.0032228
Lapa do Santo	Central-East	8560	50	9429	9554	9491.29	Beta-253507	human bone	Neves, W. A., Aruajo, A. G. M., Bernardo, D. V., Kipnis, R., Feathers, J. K. (2012). Rock art at the Pleistocene/Holocene boundary in eastern South America. PLOS One, DOI: 10.1371/journal.pone.0032228
Lapa do Santo	Central-East	8540	50	9429	9546	9487.32	Beta-253511	human bone	Neves, W. A., Aruajo, A. G. M., Bernardo, D. V., Kipnis, R., Feathers, J. K. (2012). Rock art at the Pleistocene/Holocene boundary in eastern South America. PLOS One, DOI: 10.1371/journal.pone.0032228
Lapa do Santo	Central-East	8230	40	9012	9290	9149.94	Beta-215196	human bone	Neves, W. A., Aruajo, A. G. M., Bernardo, D. V., Kipnis, R., Feathers, J. K. (2012). Rock art at the Pleistocene/Holocene boundary in eastern South America. PLOS One, DOI: 10.1371/journal.pone.0032228
Lapa do Santo	Central-East	7700	40	8381	8544	8462.11	Beta-215200	human bone	Neves, W. A., Aruajo, A. G. M., Bernardo, D. V., Kipnis, R., Feathers, J. K. (2012). Rock art at the Pleistocene/Holocene boundary in eastern South America. PLOS One, DOI: 10.1371/journal.pone.0032228
Lapa do Santo	Central-East	7400	40	8029	8221	8124.43	Beta-215194	human bone	Neves, W. A., Aruajo, A. G. M., Bernardo, D. V., Kipnis, R., Feathers, J. K. (2012). Rock art at the Pleistocene/Holocene boundary in eastern South America. PLOS One, DOI: 10.1371/journal.pone.0032228
Lapa Mortuária	Central-East	8810	50	9552	9924	9736.22	Beta-161658	human bone	Bueno, L., Dias, A. S., Steele, J. (2013). The Late Pleistocene/Early Holocene archaeological record in Brazil: a geo-referenced database. Quaternary International, 301, 74-93.
Lapa Mortuária	Central-East	8350	40	9198	9458	9327.09	Beta-161663	human bone	Bueno, L., Dias, A. S., Steele, J. (2013). The Late Pleistocene/Early Holocene archaeological record in Brazil: a geo-referenced database. Quaternary International, 301, 74-93.
Lapa Mortuária	Central-East	8290	40	9086	9331	9207.69	Beta-161662	human bone	Bueno, L., Dias, A. S., Steele, J. (2013). The Late Pleistocene/Early Holocene archaeological record in Brazil: a geo-referenced database. Quaternary International, 301, 74-93.
Lapa Mortuária	Central-East	7190	50	7843	8041	7941.38	Beta-161659	human bone	Bueno, L., Dias, A. S., Steele, J. (2013). The Late Pleistocene/Early Holocene archaeological record in Brazil: a geo-referenced database. Quaternary International, 301, 74-93.
Lapa Vermelha IV series	Central-East	9330	60	10258	10601	10428.1	Beta-84439	human organic residues	Araujo, A. G. M., Neves, W. A., Pilo, L. B., Atui, J. P. V. 2005. Holocene dryness and human occupation in Brazil during the "Archaic Gap". Quaternary Research, 64, 298-307.
Santana do Riacho	Central-East	9460	110	10369	11102	10729.2	Gif-4508	human bone	Bueno, L., Dias, A. S., Steele, J. (2013). The Late Pleistocene/Early Holocene archaeological record in Brazil: a geo-referenced database. Quaternary International, 301, 74-93.
Santana do Riacho	Central-East	8280	40	9081	9327	9203.18	Beta-162014	human bone	Bueno, L., Dias, A. S., Steele, J. (2013). The Late Pleistocene/Early Holocene archaeological record in Brazil: a geo-referenced database. Quaternary International, 301, 74-93.
Santana do Riacho	Central-East	8230	150	8717	9486	9093.37	Gif-5088	human bone	Bueno, L., Dias, A. S., Steele, J. (2013). The Late Pleistocene/Early Holocene archaeological record in Brazil: a geo-referenced database. Quaternary International, 301, 74-93.
Santana do Riacho	Central-East	8150	150	8631	9428	9020.7	Gif-5087	human bone	Bueno, L., Dias, A. S., Steele, J. (2013). The Late Pleistocene/Early Holocene archaeological record in Brazil: a geo-referenced database. Quaternary International, 301, 74-93.
Santana do Riacho	Central-East	7820	60	8411	8724	8566.07	Beta-104292	human bone	Araujo, A. G. M., Neves, W. A., Pilo, L. B., Atui, J. P. V. 2005. Holocene dryness and human occupation in Brazil during the "Archaic Gap". Quaternary Research, 64, 298-307.
Los Rieles	South Andes	10470	60	12057	12496	12274.5	Beta-251901	human tooth	Jackson, D., Méndez, C., Aspillaga, E. (2012). Human remains directly dated to the Pleistocene-Holocene transition support a marine diet for early settlers of the Pacifi Coast of Chile. Journal of Island and Coastal Archaeology, 7, 363-377.
Los Rieles	South Andes	10150	30	11625	11844	11734	UGAMS 04599	human tooth	Jackson, D., Méndez, C., Aspillaga, E. (2012). Human remains directly dated to the Pleistocene-Holocene transition support a marine diet for early settlers of the Pacifi Coast of Chile. Journal of Island and Coastal Archaeology, 7, 363-377.
Los Rieles	South Andes	9815	30	11160	11249	11204.4	UCIAMS 79662	human bone	Jackson, D., Méndez, C., Aspillaga, E. (2012). Human remains directly dated to the Pleistocene-Holocene transition support a marine diet for early settlers of the Pacifi Coast of Chile. Journal of Island and Coastal Archaeology, 7, 363-377.
La Patagüilla	South Andes	9800	50	11077	11262	11169.1	Beta-241961	human bone	Tagle, B., Del Rio, C., Henriquez, M. (2008). Los tumulos funerarios del valle del rio Tinguiririca en la region de O'Higgins. Paper presented at the IV Taller de Arqueologia del Centro Chileno y Argentino, Santiago.
La Patagüilla	South Andes	9750	150	10648	11362	10999.2	Beta-146493	human bone	Méndez, C. 2013. Terminal Pleistocene/early Holocene 14C dates form archaeological sites in Chile: critical chronological issues for the initial peopling of the region. Quaternary International 301: 60-73.
Hakenasa	South Andes	9580	40	10695	11095	10893.2	B-187535	human bone	Moreno A., C. Santoro & Latorre C. 2009. Climate change and human occupation in the northernmost Chilean Altiplano over the last 11 500 cal yr BP. Journal of Quaternary Science 24: 373–82.
La Patagüilla	South Andes	9550	110	10555	11178	10862	Beta-146493	human bone	Tagle, B., Del Rio, C., Henriquez, M. (2008). Los tumulos funerarios del valle del rio Tinguiririca en la region de O'Higgins. Paper presented at the IV Taller de Arqueologia del Centro Chileno y Argentino, Santiago.
Baño Nuevo	Patagonia	9270	20	10267	10503	10384.3	UCIAMS 24857	human bone	Mena, F., Stafford, T. (2006). Contexto estratigrafico y fechacion directa de esqueletos humanos del Holoceno Temprano en Cueva Bano Nuevo (Patagonia Centra, Chile), In: Segundo SImposio Internacional el Hombre Temprano en America, Ed. Jimenez, J. Mexico, Instituto Nacional de Antropologia e Historia, 139-154.
Piuquenes	South Andes	9150	40	10195	10408	10300.9	Beta-151285	human bone	Stehberg, R., Blanco, J., Labarca, R. (2005). Piquenes rockshelter, the earliest human Pleistocene settlement in the Andes mountains of Central Chile. Current Research in the Pleistocene, 22, 2-4.
La Fundicion 1	South Andes	9130	40	10183	10380	10281	UGAMS-8095	human bone	Llagostera, A., Weisner, R., Castillo, G., Cervellino, M., Costa-Junquiera, M. (2000). El complejo Huentelauquen bajo una perspectiva macroespacial y multidisciplinaria. Contribuciones Arqueologicas Museo Regional de Atacama, 5, 461-480.
Baño Nuevo	Patagonia	9020	30	10118	10236	10176.8	UGAMS 5927	human bone	Reyes, O., Méndez, C., Mena, F., Moraga, M. (2012). The bioanthropological evidence of a CA. 10,000 CALYBP ten-individual group in central Patagonia. In: Southbound: Late Pleistocene peopling of Latin America. (Eds. Miotti, L., Salemme, M., Flegenheimer, N., Goebel, T.). College Station: Center for the Study of the First Americans.
Baño Nuevo	Patagonia	8990	30	10113	10224	10168.3	UCIAMS 10098	human bone	Reyes, O., Méndez, C., Mena, F., Moraga, M. (2012). The bioanthropological evidence of a CA. 10,000 CALYBP ten-individual group in central Patagonia. In: Southbound: Late Pleistocene peopling of Latin America. (Eds. Miotti, L., Salemme, M., Flegenheimer, N., Goebel, T.). College Station: Center for the Study of the First Americans.
Acha 2	South Andes	8970	255	9460	10698	10060	GX-15082	human soft tissue	Aufderheide, A. 1993 Reconstrucción Química de la Dieta del Hombre de Acha-2. En Acha - 2 y los Orígenes del Poblamiento Humano en Arica, editado por I. Muñoz, B. Arriaza y A. Aufderheide, pp. 65-80. Ediciones Universidad de Tarapacá, Arica.
Baño Nuevo	Patagonia	8960	40	9897	10205	10049.8	UGAMS 5002	human tooth	Reyes, O., Méndez, C., Mena, F., Moraga, M. (2012). The bioanthropological evidence of a CA. 10,000 CALYBP ten-individual group in central Patagonia. In: Southbound: Late Pleistocene peopling of Latin America. (Eds. Miotti, L., Salemme, M., Flegenheimer, N., Goebel, T.). College Station: Center for the Study of the First Americans.
Baño Nuevo	Patagonia	8955	20	9908	10090	9998.59	UCIAMS 24858	Human bone	Mena, F., Stafford, T. (2006). Contexto estratigrafico y fechacion directa de esqueletos humanos del Holoceno Temprano en Cueva Bano Nuevo (Patagonia Centra, Chile), In: Segundo SImposio Internacional el Hombre Temprano en America, Ed. Jimenez, J. Mexico, Instituto Nacional de Antropologia e Historia, 139-154.
Baño Nuevo	Patagonia	8950	60	9884	10224	10052.6	CAMS 101893	human bone	Reyes, O., Méndez, C., Mena, F., Moraga, M. (2012). The bioanthropological evidence of a CA. 10,000 CALYBP ten-individual group in central Patagonia. In: Southbound: Late Pleistocene peopling of Latin America. (Eds. Miotti, L., Salemme, M., Flegenheimer, N., Goebel, T.). College Station: Center for the Study of the First Americans.
Baño Nuevo	Patagonia	8950	50	9888	10215	10050.2	CAMS 79933	human bone	Reyes, O., Méndez, C., Mena, F., Moraga, M. (2012). The bioanthropological evidence of a CA. 10,000 CALYBP ten-individual group in central Patagonia. In: Southbound: Late Pleistocene peopling of Latin America. (Eds. Miotti, L., Salemme, M., Flegenheimer, N., Goebel, T.). College Station: Center for the Study of the First Americans.
Baño Nuevo	Patagonia	8945	40	9891	10200	10044.3	CAMS 101894	human bone	Reyes, O., Méndez, C., Mena, F., Moraga, M. (2012). The bioanthropological evidence of a CA. 10,000 CALYBP ten-individual group in central Patagonia. In: Southbound: Late Pleistocene peopling of Latin America. (Eds. Miotti, L., Salemme, M., Flegenheimer, N., Goebel, T.). College Station: Center for the Study of the First Americans.
Los Rieles	South Andes	8680	50	9527	9766	9645.76	Beta-251902	human bone	Jackson, D., Méndez, C., Aspillaga, E. (2012). Human remains directly dated to the Pleistocene-Holocene transition support a marine diet for early settlers of the Pacifi Coast of Chile. Journal of Island and Coastal Archaeology, 7, 363-377.
Acha 3	South Andes	8380	60	9192	9488	9338.83	Beta-88041	human soft tissue	Standen, V. G., Santoro, C. M. (2004). Patron funerario arcaico temprano del sitio Acha-3 y su relacion con Chinchorro (Costa norte de Chile). Latin American Antiquity, 15, 89-109.
Acha 3	South Andes	8120	90	8688	9277	8977.67	Beta-40957	human soft tissue	Standen, V. G., Santoro, C. M. (2004). Patron funerario arcaico temprano del sitio Acha-3 y su relacion con Chinchorro (Costa norte de Chile). Latin American Antiquity, 15, 89-109.
Huentelauquen 2	South Andes	8080	70	8640	9130	8881.62	TO-5694	human bone	Llagostera, A., Weisner, R., Castillo, G., Cervellino, M., Costa-Junquiera, M. (2000). El complejo Huentelauquen bajo una perspectiva macroespacial y multidisciplinaria. Contribuciones Arqueologicas Museo Regional de Atacama, 5, 461-480.
Cuchipuy	South Andes	8070	100	8598	9141	8865.34	Beta-1453	human bone	Kaltwasser, J., Medina, A., Munizaga, J. (1980). Cemeterio del periodo Arcaico en Cuchipuy. Revista Chilena de Antropologia, 3, 109-123.
Baño Nuevo	Patagonia	7990	20	8692	8986	8837.78	UCIAMS 10090	human bone	Mena, F., Stafford, T. (2006). Contexto estratigrafico y fechacion directa de esqueletos humanos del Holoceno Temprano en Cueva Bano Nuevo (Patagonia Centra, Chile), In: Segundo SImposio Internacional el Hombre Temprano en America, Ed. Jimenez, J. Mexico, Instituto Nacional de Antropologia e Historia, 139-154.
Morro 1	South Andes	7810	180	8189	9026	8597.32	I-13653	human soft tissue	Allison, M., Focacci, G., Arriaza, B., Standen, V., Rivera, M., Loweinstein, J. (1984). Chinchorro momias de preparacion complicada. Chungara, 13, 155-173.
Cuchipuy	South Andes	7610	80	8276	8538	8405.98	Beta-3471	human bone	Kaltwasser, J., Medina, A., Munizaga, J. (1980). Cemeterio del periodo Arcaico en Cuchipuy. Revista Chilena de Antropologia, 3, 109-123.
Baño Nuevo	Patagonia	7500	20	8191	8358	8274.08	UCIAMS 19488	human bone	Mena, F., Stafford, T. (2006). Contexto estratigrafico y fechacion directa de esqueletos humanos del Holoceno Temprano en Cueva Bano Nuevo (Patagonia Centra, Chile), In: Segundo SImposio Internacional el Hombre Temprano en America, Ed. Jimenez, J. Mexico, Instituto Nacional de Antropologia e Historia, 139-154.
Baño Nuevo	Patagonia	7450	20	8176	8337	8256.11	UCIAMS-10092	human bone	Mena, F., Stafford, T. (2006). Contexto estratigrafico y fechacion directa de esqueletos humanos del Holoceno Temprano en Cueva Bano Nuevo (Patagonia Centra, Chile), In: Segundo SImposio Internacional el Hombre Temprano en America, Ed. Jimenez, J. Mexico, Instituto Nacional de Antropologia e Historia, 139-154.
Cuchipuy	South Andes	7370	100	7968	8355	8159.21	Beta-3905	human bone	Kaltwasser, J., Medina, A., Munizaga, J. (1980). Cemeterio del periodo Arcaico en Cuchipuy. Revista Chilena de Antropologia, 3, 109-123.
Baño Nuevo	Patagonia	7165	25	7925	8016	7970.37	UCIAMS-10089	human bone	Mena, F., Stafford, T. (2006). Contexto estratigrafico y fechacion directa de esqueletos humanos del Holoceno Temprano en Cueva Bano Nuevo (Patagonia Centra, Chile), In: Segundo SImposio Internacional el Hombre Temprano en America, Ed. Jimenez, J. Mexico, Instituto Nacional de Antropologia e Historia, 139-154.
Cuchipuy	South Andes	7160	80	7776	8047	7910.34	Beta-3904	human bone	Kaltwasser, J., Medina, A., Munizaga, J. (1980). Cemeterio del periodo Arcaico en Cuchipuy. Revista Chilena de Antropologia, 3, 109-123.
Cuchipuy	South Andes	7060	140	7586	8042	7810.67	Beta-3473	human bone	Kaltwasser, J., Medina, A., Munizaga, J. (1980). Cemeterio del periodo Arcaico en Cuchipuy. Revista Chilena de Antropologia, 3, 109-123.
Acha 2	South Andes	7020	255	7422	8344	7869.51	I-15082	human soft tissue	Arriaza, B., Doubrava, M., Standen, V., Haas, H. (2005). Differential mortuary treatment among Andean Chinchorro fishers: social inequality or in situ cultural evolution? Current Anthropology, 46, 662-671.
Camarones 14	South Andes	7000	134	7572	8022	7793.75	I-11431	human soft tissue	Schiappacasse, V., Niemeyer, H. (1984). Descripcion y analisis interpretativo de un sitio arcaico temprano en la Quedrada de Camarones. Santiago, Museo Nacional de Historia Natural, Publicacion ocasional, No 41.
Ogse 80	North Andes	8250	120	8971	9485	9224.42	Tx-3413	human bone	Stothert, K. E., Piperno, D. R., Andres, T. C. (2003). Terminal Pleistocene/Early Holocene human adaptation in coastal Ecuador: the Las Vegas evidence. Quaternary International, 109-110, 23-43.
Ogse 80	North Andes	7710	240	7977	9032	8488.12	Tx-3898	human bone	Stothert, K. E., Piperno, D. R., Andres, T. C. (2003). Terminal Pleistocene/Early Holocene human adaptation in coastal Ecuador: the Las Vegas evidence. Quaternary International, 109-110, 23-43.
Lauricocha	Central Andes	7871	30	8531	8730	8629.93	Mams-14731	human bone	Fehren-Schmitz L, Llamas B, Lindauer S, Tomasto-Cagigao E, Kuzminsky S, Rohland N, et al. (2015) A Re-Appraisal of the Early Andean Human Remains from Lauricocha in Peru. PLoS ONE 10(6): e0127141.
Lauricocha	Central Andes	7756	31	8417	8554	8485.22	Mams-14391	human bone	Fehren-Schmitz L, Llamas B, Lindauer S, Tomasto-Cagigao E, Kuzminsky S, Rohland N, et al. (2015) A Re-Appraisal of the Early Andean Human Remains from Lauricocha in Peru. PLoS ONE 10(6): e0127141.
Cuncaicha	Central Andes	8136	32	8979	9136	9057.16	weighted mean of AA-107847/105087	human bone	Rademaker, K., & Hodgins, G. (2018). Exploring the chronology of occupations and burials at Cuncaicha rockshelter, Peru. New Perspectives on the Peopling of the Americas, Kerns Verlag, Tuebingen, 107-124.
Tres Ventanas	Central Andes	8030	130	8536	9156	8840.57	I-3108	Human wraping	Engel, F. (1969). On early man in the Americas. Current Anthropology, 10, 225.
Cuncaicha	Central Andes	7999	31	8691	8991	8839.73	weighted mean of AA-107843/109415	human bone	Rademaker, K., & Hodgins, G. (2018). Exploring the chronology of occupations and burials at Cuncaicha rockshelter, Peru. New Perspectives on the Peopling of the Americas, Kerns Verlag, Tuebingen, 107-124.
Cuncaicha	Central Andes	7689	22	8384	8521	8452.22	weighted mean of AA-107844/107846/109417	human bone	Rademaker, K., & Hodgins, G. (2018). Exploring the chronology of occupations and burials at Cuncaicha rockshelter, Peru. New Perspectives on the Peopling of the Americas, Kerns Verlag, Tuebingen, 107-124.
